# Supplementary material for: High-Fat Feeding Alters Circulating Triglyceride Composition: Roles of FFA Desaturation and ω-3 Fatty Acid Availability
Source: Int J Mol Sci. 2024 Aug 13;25(16):8810. doi: 10.3390/ijms25168810 (PMC11354557; doi:10.3390/ijms25168810)
Supplement: Supplementary file 1 [file ijms-25-08810-s001.zip]

Archive with 3 entries (3 files):
- Supplemental Figures.pdf
- Supplemental Table S1.xlsx
- Supplemental Table S2.pdf
