# Supplementary material for: High-Fat Feeding Alters Circulating Triglyceride Composition: Roles of FFA Desaturation and ω-3 Fatty Acid Availability
Source: Int J Mol Sci. 2024 Aug 13;25(16):8810. doi: 10.3390/ijms25168810 (PMC11354557; doi:10.3390/ijms25168810)
Supplement: Supplementary file 1 [file ijms-25-08810-s001.zip › Supplemental Table S1.xlsx]

## Sheet: Sheet1
Table S1. Significantly changed lipid per cluster in ChemRICH plot Figure 3A after the low-fat diet and Figure 3B after the high-fat diet.
Comparison	Cluster/Class	Compound Name	FDR adjusted p-value	Fold Change (After/BeforeDiet)
(After LFD) / (Before LFD) (Fig 3A)	Acyl carnitines	CAR 16:0	0.022847	0.4737
	Acyl carnitines	CAR 18:1	0.014645	0.42555
	Acyl carnitines	CAR 18:2	0.011795	0.39838
	Ether TG	TG O-52:0|TG O-18:0_16:0_18:0	0.0058216	2.0575
	Ether TG	TG O-52:1|TG O-16:0_18:0_18:1	0.002762	2.2654
	Ether TG	TG O-52:1|TG O-18:0_16:0_18:1	0.002762	2.4058
	Ether TG	TG O-52:2	0.0019729	2.9922
	Ether TG	TG O-53:1|TG O-17:0_18:0_18:1	0.007145	2.9139
	Ether TG	TG O-53:2|TG O-17:0_18:1_18:1	0.0019729	5.1444
	Ether TG	TG O-54:1|TG O-20:0_16:0_18:1	0.0034869	1.8483
	Ether TG	TG O-54:2|TG O-18:0_18:1_18:1	0.0019729	2.3373
	Ether TG	TG O-54:2|TG O-18:1_18:0_18:1	0.0019729	2.4288
	Ether TG	TG O-54:3|TG O-18:0_18:1_18:2	0.0019729	3.4975
	Ether TG	TG O-58:1|TG O-22:0_18:0_18:1	0.028696	1.6265
	Ether TG	TG O-58:2|TG O-19:0_18:2_21:0	0.0030548	1.9362
	Ether TG	TG O-60:2|TG O-22:0_18:1_20:1	0.0058216	2.2003
	LPC	LPC 16:1	0.022847	0.64325
	LPC	LPC 17:1	0.028696	0.69582
	LPC	LPC 18:1	0.018576	0.75087
	LPC	LPC 20:2	0.0030548	0.68442
	LPC	LPC 20:3	0.0019729	0.56117
	LPC	LPC 20:3 sn-1 isomer	0.0019729	0.58201
	LPC	LPC 20:4	0.018576	0.73019
	LPC	LPC 20:5	0.0019729	0.48645
	LPC	LPC 22:5	0.033928	0.63898
	Oxidized TG	TG 52:4;O|TG 16:0_18:2_18:2;O	0.007145	1.8679
	Oxidized TG	TG 52:5;O|TG 16:0_18:2_18:3;O	0.007145	1.9659
	Oxidized TG	TG 53:8;O|TG 18:2_18:2_17:4;O	0.033928	2.2228
	Oxidized TG	TG 54:4;O|TG 18:1_18:2_18:1;O	0.0058216	2.2145
	Oxidized TG	TG 54:5;O|TG 18:1_18:2_18:2;O	0.0087986	2.0951
	Oxidized TG	TG 54:6;O|TG 18:2_18:2_18:2;O	0.002762	2.2369
	PE	PE 34:1	0.014645	2.619
	PE	PE 34:2	0.042276	1.6273
	PE	PE 36:1|PE 18:0_18:1	0.014645	2.19
	PE	PE 36:2	0.014645	1.9834
	PE	PE 36:2|PE 18:0_18:2	0.0087986	1.9963
	PE	PE 38:4 Isomer B	0.018576	1.4187
	PE	PE 38:4|PE 18:0_20:4	0.014645	1.5688
	PE	PE 40:5	0.033928	2.1374
	Saturated TG	TG 42:0	0.028696	2.1096
	Saturated TG	TG 49:0	0.022847	2.001
	Saturated TG	TG 50:0	0.018576	2.4072
	Saturated TG	TG 51:0|TG 16:0_17:0_18:0	0.011795	2.4495
	Saturated TG	TG 52:0	0.014645	2.5294
	Saturated TG	TG 52:0|TG 16:0_18:0_18:0	0.033928	2.1799
	Saturated TG	TG 53:0	0.033928	1.8814
	Saturated TG	TG 54:0	0.0087986	2.2686
	Saturated TG	TG 55:0|TG 16:0_18:0_21:0	0.033928	1.5253
	Saturated TG	TG 56:0 Isomer B	0.0087986	2.3549
	Saturated TG	TG 56:0|TG 16:0_18:0_22:0	0.018576	2.0016
	Saturated TG	TG 57:0|TG 16:0_18:0_23:0	0.033928	1.4401
	Saturated TG	TG 58:0	0.0045528	2.298
	Unsaturated FA	FA 16:2	0.033928	0.46064
	Unsaturated FA	FA 18:3 (gamma-linolenic acid)	0.042276	0.4922
	Unsaturated FA	FA 20:2 (eicosadienoic acid)	0.022847	0.49783
	Unsaturated FA	FA 20:4	0.033928	0.46938
	Unsaturated FA	FA 20:5 (eicosapentaenoic acid)	0.0034869	0.29369
	Unsaturated FA	FA 22:2 (docosadienoic acid)	0.0087986	0.44532
	Unsaturated FA	FA 22:6 (docosahexaenoic acid)	0.014645	0.44904
	Unsaturated PC	PC 36:4	0.018576	0.65457
	Unsaturated PC	PC 36:5 Isomer B	0.011795	0.67721
	Unsaturated PC	PC 36:5|PC 16:1_20:4	0.0019729	0.59828
	Unsaturated PC	PC 37:5	0.033928	0.79884
	Unsaturated PC	PC 37:6|PC 17:2_20:4	0.022847	1.6816
	Unsaturated PC	PC 38:3	0.022847	0.74491
	Unsaturated PC	PC 38:5	0.0087986	0.72796
	Unsaturated PC	PC 38:5|PC 18:0_20:5	0.014645	0.74881
	Unsaturated PC	PC 38:6	0.033928	0.77642
	Unsaturated PC	PC 38:6|PC 18:2_20:4	0.0087986	0.75909
	Unsaturated PC	PC 38:7 Isomer B	0.018576	0.70606
	Unsaturated PC	PC 38:7|PC 16:1_22:6	0.033928	0.70688
	Unsaturated PC	PC 38:7|PC 18:2_20:5	0.018576	0.68354
	Unsaturated PC	PC 40:2	0.0034869	1.5466
	Unsaturated PC	PC 40:3	0.028696	1.4009
	Unsaturated PC	PC 40:6 Isomer A	0.011795	0.70293
	Unsaturated PC	PC 40:7	0.028696	0.81572
	Unsaturated PC	PC 40:8	0.028696	0.75837
	Unsaturated PC	PC 40:9	0.0019729	0.23451
	Unsaturated PC	PC 42:2	0.0045528	1.6025
	Unsaturated PC	PC 42:5	0.022847	1.4344
	Unsaturated PC	PC 42:9	0.042276	0.57849
	Unsaturated TG	TG 51:1	0.028696	2.2102
	Unsaturated TG	TG 52:1	0.033928	2.2123
	Unsaturated TG	TG 53:1	0.007145	2.5335
	Unsaturated TG	TG 53:2	0.042276	2.0221
	Unsaturated TG	TG 54:1	0.0087986	2.5426
	Unsaturated TG	TG 54:8	0.0045528	0.57409
	Unsaturated TG	TG 55:1 Isomer B	0.014645	2.153
	Unsaturated TG	TG 55:1|TG 18:0_19:0_18:1	0.007145	2.2568
	Unsaturated TG	TG 55:2	0.0034869	2.4577
	Unsaturated TG	TG 55:2|TG 19:0_18:1_18:1	0.022847	1.7554
	Unsaturated TG	TG 56:1	0.0058216	2.6058
	Unsaturated TG	TG 56:10	0.0034869	0.40828
	Unsaturated TG	TG 56:11|TG 16:0_18:5_22:6	0.0030548	0.28026
	Unsaturated TG	TG 56:2	0.0030548	2.6873
	Unsaturated TG	TG 56:4	0.042276	1.8303
	Unsaturated TG	TG 56:5	0.028696	1.9344
	Unsaturated TG	TG 56:8	0.007145	0.61542
	Unsaturated TG	TG 57:1	0.022847	1.695
	Unsaturated TG	TG 57:2	0.007145	2.248
	Unsaturated TG	TG 57:3|TG 21:0_18:1_18:2	0.0030548	2.6915
	Unsaturated TG	TG 58:1	0.007145	2.3413
	Unsaturated TG	TG 58:10|TG 18:2_20:4_20:4	0.0030548	0.19471
	Unsaturated TG	TG 58:11|TG 18:2_18:3_22:6	0.002762	0.3875
	Unsaturated TG	TG 58:11|TG 18:2_20:4_20:5	0.0030548	0.43308
	Unsaturated TG	TG 58:12	0.0019729	0.24156
	Unsaturated TG	TG 58:12|TG 18:2_20:5_20:5	0.0019729	0.23367
	Unsaturated TG	TG 58:2	0.0034869	2.8134
	Unsaturated TG	TG 58:3	0.0034869	2.7331
	Unsaturated TG	TG 58:4|TG 18:1_20:1_20:2	0.0058216	1.9876
	Unsaturated TG	TG 59:1|TG 16:0_25:0_18:1	0.018576	1.6706
	Unsaturated TG	TG 59:2 Isomer A	0.0087986	2.0798
	Unsaturated TG	TG 59:2 Isomer B	0.0087986	2.1403
	Unsaturated TG	TG 59:3	0.0045528	2.3093
	Unsaturated TG	TG 59:4|TG 23:0_18:2_18:2	0.014645	2.4943
	Unsaturated TG	TG 60:1	0.0087986	2.1082
	Unsaturated TG	TG 60:1|TG 16:0_26:0_18:1	0.007145	2.3677
	Unsaturated TG	TG 60:11|TG 18:1_20:4_22:6	0.042276	0.45767
	Unsaturated TG	TG 60:12|TG 20:4_20:4_20:4	0.007145	0.45272
	Unsaturated TG	TG 60:13|TG 18:2_20:5_22:6	0.0019729	0.3029
	Unsaturated TG	TG 60:14|TG 20:4_20:5_20:5	0.0030548	0.12308
	Unsaturated TG	TG 60:2	0.0034869	2.5392
	Unsaturated TG	TG 60:3	0.0034869	2.5379
	Unsaturated TG	TG 60:3|TG 18:1_18:1_24:1	0.0045528	2.9037
	Unsaturated TG	TG 60:4	0.0045528	3.107
	Unsaturated TG	TG 60:5	0.0034869	2.4899
	Unsaturated TG	TG 61:2|TG 18:0_25:0_18:2	0.011795	1.9182
	Unsaturated TG	TG 61:3|TG 25:0_18:1_18:2	0.0058216	2.3253
	Unsaturated TG	TG 62:1	0.0045528	2.3335
	Unsaturated TG	TG 62:13|TG 18:2_22:5_22:6	0.0087986	0.38243
	Unsaturated TG	TG 62:14	0.022847	0.41544
	Unsaturated TG	TG 62:15	0.007145	0.22238
	Unsaturated TG	TG 62:2	0.0030548	2.8222
	Unsaturated TG	TG 62:2|TG 18:0_18:1_26:1	0.0030548	2.4487
	Unsaturated TG	TG 62:3 Isomer A	0.0045528	2.6151
	Unsaturated TG	TG 62:3 Isomer B	0.0030548	2.517
	Unsaturated TG	TG 62:4	0.0045528	3.0095
	Unsaturated TG	TG 64:2	0.007145	2.2835
	Unsaturated TG	TG 64:3|TG 16:0_30:1_18:2	0.0019729	2.94
	Unsaturated TG	TG 64:4	0.0034869	2.6637
(After HFD) / (Before HFD) (Fig 3B)	Acyl carnitines	CAR 16:0	0.00079922	0.49117
	Acyl carnitines	CAR 18:0	0.0023267	0.63283
	Acyl carnitines	CAR 18:1	0.010002	0.57043
	Acyl carnitines	CAR 18:2	0.00079922	0.43981
	Cer	Cer d34:0	0.00079922	2.8484
	Cer	Cer d34:1	0.043427	1.268
	Cer	Cer d34:2;O2|Cer 18:1;O2/16:0	0.024653	1.3114
	Cer	Cer d36:2;O3	0.00054468	18.287
	Cer	Cer d38:1	0.043427	1.3898
	Cer	Cer d40:0	0.00021532	2.7968
	Cer	Cer d40:1	0.00021532	1.9973
	Cer	Cer d41:0;O2|Cer 18:0;O2/23:0	0.00021532	1.4696
	Cer	Cer d41:1	0.010002	0.70495
	Cer	Cer d42:0;O2|Cer 18:0;O2/24:0	0.00015718	1.6792
	Cer	Cer d42:0;O3	0.0032304	1.4674
	Cer	Cer d42:0;O4|Cer d18:0;O2/24:0;(2OH)	0.0011486	2.8643
	Cer	Cer d42:1;O2|Cer 18:1;O2/24:0	0.024653	0.74187
	Cer	Cer d43:1	0.035908	0.79259
	Cer	Cer d44:1;O3|Cer 18:1;O2/26:0;O	0.016121	0.6647
	Cer	Cer t40:0	0.016121	1.6415
	Cer	Cer t42:0	0.0003417	1.7242
	Chol. esters	CE 16:0	0.016121	0.67711
	Chol. esters	CE 16:1	0.012709	0.56651
	Chol. esters	CE 18:0	0.00015718	0.19289
	Chol. esters	CE 18:1	0.00079922	0.61604
	Chol. esters	CE 22:6	0.019868	0.67553
	Ether LPC	LPC O-16:0	0.0011486	0.61467
	Ether LPC	LPC O-18:1	0.029597	0.40824
	Ether LPC	LPC P-16:0 or LPC O-16:1	0.0016373	0.56902
	Ether LPC	LPC P-18:0 or LPC O-18:1	0.00054468	0.56422
	Ether PC	PC O-16:0|PC O-8:0_8:0	0.019868	0.67672
	Ether PC	PC O-22:1|PC O-8:0_14:1	0.043427	0.6552
	Ether PC	PC O-36:4|PC O-16:0_20:4	0.043427	0.78487
	Ether PC	PC O-38:4	0.029597	0.80185
	Ether PC	PC P-38:4 or PC O-38:5	0.029597	0.80733
	Ether PC	PC P-38:6 or PC O-38:7	0.0032304	0.52069
	Ether PC	PC P-40:5 or PC O-40:6	0.019868	0.74889
	Ether PC	PC P-40:6| PC P-18:0_22:6	0.029597	0.7617
	Ether TG	TG O-52:0|TG O-18:0_16:0_18:0	0.035908	0.53597
	Ether TG	TG O-54:2|TG O-18:1_18:0_18:1	0.035908	0.46173
	Ether TG	TG O-54:3|TG O-18:0_18:1_18:2	0.010002	0.075187
	LPC	LPC 16:0	0.016121	0.73028
	LPC	LPC 17:0	0.00079922	0.64768
	LPC	LPC 18:0 Isomer A	0.00079922	0.64172
	LPC	LPC 18:0 Isomer B	0.0032304	0.66968
	LPC	LPC 19:0	0.012709	0.72339
	LPC	LPC 20:1	0.029597	0.65588
	LPC	LPC 20:2	0.010002	0.66311
	LPC	LPC 20:3	0.00021532	0.5676
	LPC	LPC 20:3 sn-1 Isomer	0.005937	0.59167
	LPC	LPC 20:4	0.005937	0.6646
	LPC	LPC 22:4	0.016121	0.38292
	LPC	LPC 22:4 sn-1 Isomer	0.007859	0.5246
	LPC	LPC 22:5	0.016121	0.5652
	LPC	LPC 22:6	0.005937	0.50828
	Oxidized TG	TG 43:2;O	0.0023267	1.9954
	Oxidized TG	TG 43:3;O|TG 10:0_16:0_17:3;O	0.029597	1.5469
	Oxidized TG	TG 52:3;O2|TG 16:0_18:1_18:2;O2	0.024653	3.1171
	Oxidized TG	TG 52:4;O|TG 16:0_18:2_18:2;O	0.00015718	4.5407
	Oxidized TG	TG 52:5;O|TG 16:0_18:2_18:3;O	0.00054468	2.6938
	Oxidized TG	TG 53:8;O|TG 18:2_18:2_17:4;O	0.00015718	4.2755
	Oxidized TG	TG 54:4;O|TG 18:1_18:2_18:1;O	0.00015718	4.543
	Oxidized TG	TG 54:5;O|TG 18:1_18:2_18:2;O	0.00021532	3.8645
	Oxidized TG	TG 54:5;O2|TG 18:1_18:1_18:3;O2	0.043427	2.8615
	Oxidized TG	TG 54:6;O|TG 18:2_18:2_18:2;O	0.010002	1.8577
	PE	PE 34:1	0.00015718	3.6809
	PE	PE 36:1|PE 18:0_18:1	0.00021532	2.3406
	PE	PE 36:2|PE 18:0_18:2	0.012709	1.6461
	PE	PE 36:3	0.00021532	2.8998
	PE	PE 36:4	0.043427	0.81023
	PE	PE 38:2	0.0011486	6.3628
	PE	PE 38:4	0.024653	0.54186
	PE	PE 38:6 Isomer B	0.004458	0.60616
	PE	PE 38:6|PE 22:6_16:0	0.00079922	0.56805
	PI	PI 34:1	0.004458	2.0077
	PI	PI 36:1	0.010002	2.1137
	PI	PI 36:3	0.007859	1.514
	PI	PI 38:4	0.019868	0.80032
	Saturated DG	DG 34:0 Isomer B	0.0011486	2.152
	Saturated DG	DG 34:0|DG 16:0_18:0	0.00015718	13.091
	Saturated DG	DG 34:0|DG 16:0_18:0	0.00021532	3.2032
	Saturated DG	DG 36:0|DG 18:0_18:0	0.0011486	1.5502
	Saturated PC	PC 30:0|PC 16:0_14:0	0.0016373	1.4964
	Saturated PC	PC 31:0	0.012709	1.4104
	Saturated PC	PC 32:0|PC 16:0_16:0	0.007859	1.3071
	Saturated PC	PC 34:0|PC 16:0_18:0	0.019868	1.3175
	Saturated PC	PC 34:0|PC 18:0_16:0	0.016121	1.2924
	Saturated PC	PC 36:0|PC 18:0_18:0	0.024653	0.69311
	Saturated TG	TG 40:0	0.00015718	2.6344
	Saturated TG	TG 42:0	0.00015718	3.5172
	Saturated TG	TG 44:0|TG 14:0_14:0_16:0	0.00015718	2.6521
	Saturated TG	TG 46:0	0.0032304	1.6264
	Saturated TG	TG 52:0|TG 16:0_18:0_18:0	0.0003417	1.7824
	Saturated TG	TG 58:0	0.029597	1.4731
	SM	SM d35:1	0.007859	0.72326
	SM	SM d36:3	0.019868	0.64765
	SM	SM d38:1	0.029597	0.73349
	SM	SM d39:0;O3	0.024653	0.71817
	SM	SM d39:1;O2	0.012709	0.682
	SM	SM d40:0;O2	0.0032304	0.57933
	SM	SM d40:1	0.024653	0.73014
	SM	SM d41:1;O2	0.010002	0.65403
	SM	SM d42:1;O2	0.019868	0.65886
	SM	SM d43:1;O2	0.043427	0.75557
	SM	SM d60:2;O3	0.035908	0.68251
	Unsaturated DG	DG 32:1	0.00015718	3.9733
	Unsaturated DG	DG 34:1	0.00021532	4.018
	Unsaturated DG	DG 34:2	0.0011486	2.4815
	Unsaturated DG	DG 34:2|DG 16:0_18:2	0.00021532	2.5249
	Unsaturated DG	DG 34:3	0.00054468	3.4703
	Unsaturated DG	DG 36:1 Isomer B	0.0003417	3.0615
	Unsaturated DG	DG 36:1|DG 18:0_18:1	0.00015718	3.9135
	Unsaturated DG	DG 36:2	0.00054468	2.3518
	Unsaturated DG	DG 36:3 Isomer B	0.010002	1.4311
	Unsaturated DG	DG 36:3|DG 18:1_18:2	0.0032304	1.7384
	Unsaturated DG	DG 36:4	0.0023267	1.699
	Unsaturated DG	DG 38:6	0.0023267	0.50533
	Unsaturated FA	FA 20:3 (homo-gamma-linolenic acid)	0.00079922	0.41825
	Unsaturated FA	FA 20:4	0.0016373	0.46331
	Unsaturated FA	FA 20:5 (eicosapentaenoic acid)	0.00079922	0.32948
	Unsaturated FA	FA 22:4	0.010002	0.54724
	Unsaturated FA	FA 22:6 (docosahexaenoic acid)	0.0032304	0.46611
	Unsaturated PC	PC 31:1|PC 16:0_15:1	0.004458	14.442
	Unsaturated PC	PC 32:1|PC 16:0_16:1	0.0003417	1.5085
	Unsaturated PC	PC 33:1	0.0023267	1.4747
	Unsaturated PC	PC 33:2|PC 15:0_18:2	0.035908	1.349
	Unsaturated PC	PC 34:3 Isomer A	0.016121	0.61513
	Unsaturated PC	PC 34:3 Isomer B	0.012709	1.4443
	Unsaturated PC	PC 35:2|PC 17:0_18:2	0.019868	1.2514
	Unsaturated PC	PC 35:3	0.00021532	1.7424
	Unsaturated PC	PC 36:2|PC 18:1_18:2	0.00079922	1.4043
	Unsaturated PC	PC 36:3	0.005937	1.3578
	Unsaturated PC	PC 36:4	0.0003417	1.7084
	Unsaturated PC	PC 36:5	0.0016373	1.9146
	Unsaturated PC	PC 37:3	0.0011486	0.59231
	Unsaturated PC	PC 37:4	0.024653	0.83197
	Unsaturated PC	PC 37:6	0.005937	0.53256
	Unsaturated PC	PC 38:3	0.005937	0.72037
	Unsaturated PC	PC 38:4 Isomer A	0.035908	0.81078
	Unsaturated PC	PC 38:4 Isomer B	0.007859	0.82649
	Unsaturated PC	PC 38:5 Isomer A	0.043427	0.66501
	Unsaturated PC	PC 38:5 Isomer B	0.019868	0.7809
	Unsaturated PC	PC 38:5|PC 18:2_20:3	0.004458	0.7641
	Unsaturated PC	PC 38:6	0.0023267	0.75217
	Unsaturated PC	PC 38:7	0.035908	0.5399
	Unsaturated PC	PC 38:7|PC 16:1_22:6	0.0032304	0.63104
	Unsaturated PC	PC 40:4 Isomer B	0.029597	0.7198
	Unsaturated PC	PC 40:4|PC 18:0_22:4	0.007859	0.65868
	Unsaturated PC	PC 40:5	0.016121	0.76241
	Unsaturated PC	PC 40:6 Isomer A	0.0003417	0.47349
	Unsaturated PC	PC 40:6 Isomer B	0.019868	0.7386
	Unsaturated PC	PC 40:7	0.029597	0.74793
	Unsaturated PC	PC 40:8	0.024653	0.76223
	Unsaturated PC	PC 42:4	0.012709	0.5194
	Unsaturated PC	PC 42:6	0.010002	0.61053
	Unsaturated TG	TG 36:2|TG 8:0_10:0_18:2	0.029597	1.8989
	Unsaturated TG	TG 40:1	0.00015718	13.045
	Unsaturated TG	TG 42:1	0.00015718	4.6009
	Unsaturated TG	TG 42:2	0.00015718	3.9736
	Unsaturated TG	TG 44:1	0.00015718	4.1596
	Unsaturated TG	TG 44:2	0.00015718	2.9525
	Unsaturated TG	TG 44:3|TG 8:0_18:1_18:2	0.00015718	5.6126
	Unsaturated TG	TG 45:1|TG 14:0_15:0_16:1	0.024653	1.4177
	Unsaturated TG	TG 45:3|TG 12:0_15:0_18:3	0.00015718	6.7353
	Unsaturated TG	TG 46:1	0.00015718	3.1584
	Unsaturated TG	TG 46:2 Isomer B	0.00015718	3.2106
	Unsaturated TG	TG 46:2|TG 10:0_18:0_18:2	0.00015718	4.3828
	Unsaturated TG	TG 46:3	0.00015718	4.8709
	Unsaturated TG	TG 46:4 Isomer B	0.00015718	6.5989
	Unsaturated TG	TG 46:4|TG 10:0_18:2_18:2	0.005937	0.5915
	Unsaturated TG	TG 47:1	0.00021532	1.6766
	Unsaturated TG	TG 47:2	0.00054468	1.5912
	Unsaturated TG	TG 47:3	0.0016373	1.964
	Unsaturated TG	TG 48:1	0.00015718	2.3287
	Unsaturated TG	TG 48:2	0.00015718	2.5709
	Unsaturated TG	TG 48:3	0.00021532	2.7055
	Unsaturated TG	TG 48:4	0.0003417	2.2755
	Unsaturated TG	TG 49:1	0.00079922	1.9491
	Unsaturated TG	TG 49:2	0.0003417	1.8841
	Unsaturated TG	TG 49:3	0.0003417	2.056
	Unsaturated TG	TG 50:1	0.00079922	1.4598
	Unsaturated TG	TG 50:2	0.00015718	1.4806
	Unsaturated TG	TG 50:3 Isomer A	0.0003417	1.9038
	Unsaturated TG	TG 50:3 Isomer B	0.00015718	1.9199
	Unsaturated TG	TG 50:4	0.004458	1.707
	Unsaturated TG	TG 50:5	0.010002	1.607
	Unsaturated TG	TG 51:1	0.0003417	2.3761
	Unsaturated TG	TG 51:2	0.0003417	2.1231
	Unsaturated TG	TG 51:3	0.0016373	1.7229
	Unsaturated TG	TG 52:1 Isomer B	0.0003417	1.9498
	Unsaturated TG	TG 52:1|TG 16:0_18:0_18:1	0.0011486	1.3
	Unsaturated TG	TG 52:2	0.00021532	1.3357
	Unsaturated TG	TG 52:4|TG 16:1_18:1_18:2	0.019868	1.3628
	Unsaturated TG	TG 52:6	0.0032304	0.5296
	Unsaturated TG	TG 52:7|TG 14:0_18:2_20:5	0.0032304	0.47814
	Unsaturated TG	TG 52:8|TG 18:2_16:3_18:3	0.005937	0.34393
	Unsaturated TG	TG 53:1	0.0011486	2.387
	Unsaturated TG	TG 53:2	0.0003417	2.422
	Unsaturated TG	TG 53:3	0.0003417	1.9722
	Unsaturated TG	TG 53:4	0.00021532	1.9213
	Unsaturated TG	TG 53:5 Isomer B	0.0016373	1.8129
	Unsaturated TG	TG 53:5|TG 17:1_18:2_18:2	0.00079922	0.63485
	Unsaturated TG	TG 54:1 Isomer B	0.0016373	2.085
	Unsaturated TG	TG 54:1|TG 18:0_18:0_18:1	0.0003417	1.4843
	Unsaturated TG	TG 54:2	0.0003417	1.806
	Unsaturated TG	TG 54:3	0.0016373	1.316
	Unsaturated TG	TG 54:4	0.00054468	1.3395
	Unsaturated TG	TG 54:5 Isomer B	0.029597	0.7632
	Unsaturated TG	TG 54:5|TG 18:1_18:2_18:2	0.035908	1.2533
	Unsaturated TG	TG 54:6 Isomer C	0.00079922	0.55217
	Unsaturated TG	TG 54:6|TG 16:0_16:0_22:6	0.00015718	0.50682
	Unsaturated TG	TG 54:6|TG 18:1_18:2_18:3	0.016121	1.4655
	Unsaturated TG	TG 54:8 Isomer B	0.00021532	0.4074
	Unsaturated TG	TG 54:8|TG 16:1_18:2_20:5	0.0023267	0.48806
	Unsaturated TG	TG 54:9	0.00015718	0.18108
	Unsaturated TG	TG 55:1 Isomer B	0.010002	1.6524
	Unsaturated TG	TG 55:1|TG 18:0_19:0_18:1	0.0016373	2.0332
	Unsaturated TG	TG 55:2 Isomer B	0.00079922	2.2183
	Unsaturated TG	TG 55:2|TG 19:0_18:1_18:1	0.00021532	1.958
	Unsaturated TG	TG 55:3	0.0003417	2.136
	Unsaturated TG	TG 55:6|TG 16:0_18:1_21:5	0.00021532	0.58145
	Unsaturated TG	TG 55:7	0.012709	0.63816
	Unsaturated TG	TG 55:8|TG 15:0_18:2_22:6	0.0016373	0.42159
	Unsaturated TG	TG 56:1 Isomer B	0.010002	1.7496
	Unsaturated TG	TG 56:1|TG 18:0_18:1_20:0	0.007859	1.3639
	Unsaturated TG	TG 56:10	0.00015718	0.22525
	Unsaturated TG	TG 56:11|TG 16:0_18:5_22:6	0.005937	0.17165
	Unsaturated TG	TG 56:2	0.00079922	2.0696
	Unsaturated TG	TG 56:3	0.00054468	1.5959
	Unsaturated TG	TG 56:6|TG 16:0_18:2_22:4	0.0011486	0.60277
	Unsaturated TG	TG 56:6|TG 18:1_18:2_20:3	0.005937	1.2825
	Unsaturated TG	TG 56:7 Isomer A	0.00054468	0.5795
	Unsaturated TG	TG 56:7 Isomer B	0.0016373	0.63136
	Unsaturated TG	TG 56:8 Isomer A	0.00015718	0.45883
	Unsaturated TG	TG 56:8 Isomer B	0.00079922	0.49641
	Unsaturated TG	TG 56:9	0.00015718	0.33301
	Unsaturated TG	TG 57:1	0.035908	1.488
	Unsaturated TG	TG 57:2	0.024653	1.6644
	Unsaturated TG	TG 57:3|TG 21:0_18:1_18:2	0.010002	1.8108
	Unsaturated TG	TG 57:8|TG 17:0_18:2_22:6	0.0011486	0.57732
	Unsaturated TG	TG 58:1	0.035908	1.6527
	Unsaturated TG	TG 58:10|TG 16:0_20:4_22:6	0.00015718	0.28222
	Unsaturated TG	TG 58:10|TG 18:2_20:4_20:4	0.005937	0.7141
	Unsaturated TG	TG 58:11|TG 18:2_18:3_22:6	0.00015718	0.26656
	Unsaturated TG	TG 58:11|TG 18:2_20:4_20:5	0.00015718	0.26232
	Unsaturated TG	TG 58:12 Isomer B	0.0003417	0.1568
	Unsaturated TG	TG 58:12|TG 18:2_20:5_20:5	0.00021532	0.20384
	Unsaturated TG	TG 58:2	0.019868	1.9987
	Unsaturated TG	TG 58:3	0.012709	1.7617
	Unsaturated TG	TG 58:5	0.024653	0.74261
	Unsaturated TG	TG 58:7|TG 18:0_18:1_22:6	0.00021532	0.57774
	Unsaturated TG	TG 58:7|TG 18:1_18:2_22:4	0.029597	0.75503
	Unsaturated TG	TG 58:8	0.00015718	0.51984
	Unsaturated TG	TG 58:9 Isomer B	0.00015718	0.43608
	Unsaturated TG	TG 58:9|TG 18:1_18:2_22:6	0.00015718	0.42005
	Unsaturated TG	TG 59:2 Isomer A	0.012709	1.6181
	Unsaturated TG	TG 59:2 Isomer B	0.029597	1.7959
	Unsaturated TG	TG 59:3	0.035908	1.6815
	Unsaturated TG	TG 60:1	0.043427	1.5744
	Unsaturated TG	TG 60:10|TG 18:1_20:3_22:6	0.00015718	0.39795
	Unsaturated TG	TG 60:11 Isomer B	0.00015718	0.36938
	Unsaturated TG	TG 60:11|TG 18:1_20:4_22:6	0.00015718	0.30635
	Unsaturated TG	TG 60:12|TG 16:0_22:6_22:6	0.0016373	0.29721
	Unsaturated TG	TG 60:12|TG 20:4_20:4_20:4	0.00015718	0.28616
	Unsaturated TG	TG 60:13|TG 18:2_20:5_22:6	0.00021532	0.25335
	Unsaturated TG	TG 60:14|TG 20:4_20:5_20:5	0.019868	0.15658
	Unsaturated TG	TG 60:2	0.010002	2.1499
	Unsaturated TG	TG 60:3	0.029597	1.8168
	Unsaturated TG	TG 60:3|TG 18:1_18:1_24:1	0.035908	1.954
	Unsaturated TG	TG 60:4	0.019868	1.8882
	Unsaturated TG	TG 60:8|TG 18:0_20:4_22:4	0.0011486	0.54612
	Unsaturated TG	TG 60:9|TG 16:0_22:4_22:5	0.00015718	0.46841
	Unsaturated TG	TG 62:12|TG 18:1_22:5_22:6	0.00015718	0.38629
	Unsaturated TG	TG 62:13|TG 18:2_22:5_22:6	0.00015718	0.3092
	Unsaturated TG	TG 62:14	0.00021532	0.24453
	Unsaturated TG	TG 62:15	0.0023267	0.05991
	Unsaturated TG	TG 62:2 Isomer B	0.019868	2.2031
	Unsaturated TG	TG 62:2|TG 18:0_18:1_26:1	0.029597	1.9825
	Unsaturated TG	TG 62:3 Isomer A	0.035908	1.8207
	Unsaturated TG	TG 62:3 Isomer B	0.007859	2.2995
	Unsaturated TG	TG 64:4	0.012709	1.9978
